# Supplementary material for: Computational identification and experimental validation of PPRE motifs in NHE1 and MnSOD genes of Human
Source: BMC Genomics. 2009 Dec 3;10(Suppl 3):S5. doi: 10.1186/1471-2164-10-S3-S5 (PMC2788392; doi:10.1186/1471-2164-10-S3-S5)
Supplement: Additional file 1 — List of DR1 and DR2 motifs from literature. [file 1471-2164-10-S3-S5-S1.xls]

## Sheet: DR1 motifs
DR1 motifs
consensus1		AGGTCA N AGGTCA
consensus2		AGGTCA N AGGTCA
PPRE No	Gene name	Consensus	Binding efficiency	PubMED ID
PPRE1	Cytochrome P450 A1	AGGGTAAAGTTCA	1	7887901
PPRE2	Fatty acid binding protein(L-FABP)	GGGGCAAAGGGCA	0.93	9933587
PPRE3	HMG-CoA synthase	AGGCCATAGGTCA	0.91	1487072
PPRE4	Bifunctional enzyme	AGGTCCTAGTTCA	0.85	1502166
PPRE5	Cytochrome P450 A6	AGGGCAAAGTTGA	0.74	1326542
PPRE6	Malic enzyme	GGGTCAAAGTTGA	0.67	7929410
PPRE7	Phosphoenolpyruvate carboxykinse(PEPCK2)	GGGTGAAATGTGC	0.65	7799943
PPRE8	Phosphoenolpyruvate carboxykinse(PEPCK1)	CGGCCAAAGGTCA	0.64	7799943
PPRE9	Acyl-CoA oxidaseA	AGGACAAAGGTCA	0.41	15373282025260
PPRE10	Ti LPT	AGGACAAAGGCCA	0.27
PPRE11	Adipocyte lipid binding protein (ALBP/aP27)	GGATCAGAGTTCA	0.23	7926726
PPRE12	Acyl-CoA oxidaseB	AGGTACAAGGTCA	0.22	15373282025260
PPRE13	Adipocyte lipid binding protein(ALBP/aP26)	GGGTGAAATGTGC	0.2	7926726
PPRE14	Apolipoprotein CIII	TGGGCAAAGGTCA	0.1	8274443
PPRE15	Acyl-CoA synthase	AGGGCATCAGTCA	0.01	7642600
PPRE16	Muscle-type carnitine palmitolytransferase	AGGGAAAAGGTCA	0	9535828
PPRE17	c-Cbl-associating protein	AGGCTAAAGGTCA	NA	10734046
PPRE18	Fatty acid transport protein	GGGCCAAAGGTCT	NA	7913466
PPRE19	Lipoprotein lipase	GGGGGAAAGGGCA	NA	8895578
PPRE20	Uncoupling protein I	TGGTCAAGGGTGA	NA	8668156
PPRE21	Strong PPARgamma 1	AGGCCAAAGGTCA	0.69	17650321
PPRE22	Strong PPARgamma 2	AGGGCAAAGGTCA	0.69	17650321
PPRE23	Strong PPARgamma 3	AGGTAAAAGGTCA	0.69	17650321
PPRE24	Strong PPARgamma 4	AGGTTAAAGGTCA	0.8	17650321
PPRE25	Strong PPARgamma 5	AGGTCATAGGTCA	0.76	17650321
PPRE26	Strong PPARgamma 6	AGGTCAAGGGTCA	0.75	17650321
PPRE27	Strong PPARgamma 7	AGGTCAAAGTTCA	0.81	17650321
PPRE28	Strong PPARgamma 8	AGGTCAAAGGCCA	0.61	17650321
PPRE29	Strong PPARgamma 9	AGGTCAAAGGGCA	0.63	17650321
PPRE30	Strong PPARgamma 10	AGGTCAAAGGTAA	0.66	17650321
PPRE31	Strong PPARgamma 11	AGGTCAAAGGTGA	0.66	17650321
PPRE32	Strong PPARgamma 12	AGGTCAAAGGTTA	0.58	17650321
PPRE33	Strong PPARgamma 13	AGGTCAAAGGTCG	0.89	17650321
PPRE34	Strong PPARgamma 14	CGGTCAAAGGTCA	0.54	17650321
PPRE35	Strong PPARgamma 15	TGGTCAAAGGTCA	0.34	17650321
PPRE36	Strong PPARgamma 16	AAGTCAAAGGTCA	0.51	17650321
PPRE37	Strong PPARgamma 17	ATGTCAAAGGTCA	0.53	17650321
PPRE38	Strong PPARgamma 18	AGTTCAAAGGTCA	0.43	17650321
PPRE39	Strong PPARgamma 19	AGGACAAAGGTCA	0.49	17650321
PPRE40	Strong PPARgamma 20	AGGTCACAGGTCA	0.4	17650321
PPRE41	Strong PPARgamma 21	AGGTCAACGGTCA	0.47	17650321
PPRE42	Strong PPARgamma 22	AGGTCAAACGTCA	0.47	17650321
PPRE43	Strong PPARgamma 23	AGGTCAAATGTCA	0.62	17650321
PPRE44	Strong PPARgamma 24	AGGTCAAAAGTCA	0.59	17650321
PPRE45	Strong PPARgamma 25	AGGTCAAAGGTCC	0.58	17650321
PPRE46	Strong PPARgamma 26	AGGTCAAAGGTCT	0.56	17650321
PPRE47	Strong PPARgamma 27	AGGGAAAAGGTCA	0.5	17650321
PPRE48	Strong PPARgamma 28	AGGCTAAAGGTCA	0.54	17650321
PPRE49	Strong PPARgamma 29	GGGGCAAAGTTCA	0.46	17650321
PPRE50	Strong PPARgamma 30	AGGGGAAAGGTCG	0.27	17650321
PPRE51	Strong PPARgamma 31	GGGTTAAAGGGCA	0.6	17650321
PPRE52	Strong PPARgamma 32	GGGTGAAAGGTGG	0.26	17650321
PPRE53	Medium PPARgamma 1	AGGGAATAGGTCA	0.35	17650321
PPRE54	Medium PPARgamma 2	AGGGCAAAGGCGA	0.6	17650321
PPRE55	Medium PPARgamma 3	AGGGGAAAGGGAA	0.09	17650321
PPRE56	Medium PPARgamma 4	AGGGCAAAGTCCA	0.18	17650321
PPRE57	Medium PPARgamma 5	AGGTTAAAGTTGA	0.15	17650321
PPRE58	Medium PPARgamma 6	AGGTCAAGGTTCG	0.31	17650321
PPRE59	Medium PPARgamma 7	GGGTGAAAGTTTG	0.43	17650321
PPRE60	Medium PPARgamma 8	TGGGCAAAGGTCA	0.46	17650321
PPRE61	Medium PPARgamma 9	AAGTCAAAGTTCA	0.23	17650321
PPRE62	Medium PPARgamma 10	AGGACAAAGGCCA	0.13	17650321
PPRE63	Medium PPARgamma 11	AGGAGAAAGTTCA	0.26	17650321
PPRE64	Medium PPARgamma 12	AGGTCACAGGTTA	0.12	17650321
PPRE65	Medium PPARgamma 13	GGGTGAAATGTTA	0.1	17650321
PPRE66	Medium PPARgamma 14	ACGTCAAAGGTCA	0.17	17650321
PPRE67	Medium PPARgamma 15	AGCTCAAAGGTCA	0.24	17650321
PPRE68	Medium PPARgamma 16	AGGTCCAAGGTCA	0.3	17650321
PPRE69	Medium PPARgamma 17	AGGTCCAAGGTCA	0.15	17650321
PPRE70	Medium PPARgamma 18	AGGTCGAAGGTCA	0.05	17650321
PPRE71	Medium PPARgamma 19	AGGTCTAAGGTCA	0.29	17650321
PPRE72	Medium PPARgamma 20	AGGTCAATGGTCA	0.24	17650321
PPRE73	Medium PPARgamma 21	AGGTCAAACGTCA	0.33	17650321
PPRE74	Medium PPARgamma 22	AGGTCAAAGATCA	0.46	17650321
PPRE75	Medium PPARgamma 23	AGGTCAAAGCTCA	0.34	17650321
PPRE76	Medium PPARgamma 24	AGGTCAAAGGACA	0.33	17650321
PPRE77	Weak PPARgamma 1	GGGGAAAAGGTCC	0.13	17650321
PPRE78	Weak PPARgamma 2	TGGTTAAAGGTTA	0.01	17650321
PPRE79	Weak PPARgamma 3	TGGTGAAAGTTAA	0	17650321
PPRE80	Weak PPARgamma 4	TGGTCAAAGTTCG	0.09	17650321
PPRE81	Weak PPARgamma 5	TGGTGAAAGGTGG	0.01	17650321
PPRE82	Weak PPARgamma 6	GAGTCAAAGTTGA	0.01	17650321
PPRE83	Weak PPARgamma 7	GTGTAAAAGGTCG	0.03	17650321
PPRE84	Weak PPARgamma 8	AGCTGAAAGTTAA	0	17650321
PPRE85	Weak PPARgamma 9	GGTCCAAAGGGCA	0.02	17650321
PPRE86	Weak PPARgamma 10	AGTTAAAAGGTTA	0	17650321
PPRE87	Weak PPARgamma 11	AGTTCAAAGTTTA	0.02	17650321
PPRE88	Weak PPARgamma 12	AGGTCAAGGTTCG	0.08	17650321
PPRE89	Weak PPARgamma 13	GCGCCAAAGGTCA	0.08	17650321
PPRE90	Weak PPARgamma 14	GCGTCAAGGGTCA	0.04	17650321
PPRE91	Weak PPARgamma 15	AGCTGAAAGGTAA	0	17650321
PPRE92	Weak PPARgamma 16	AGGCCAGAGGTCA	0.11	17650321
PPRE93	Weak PPARgamma 17	GGGTCAAGGATCA	0	17650321
PPRE94	Weak PPARgamma 18	AGGTCAAAGATGA	0	17650321
PPRE95	Weak PPARgamma 19	GGGTCAAAGCTGA	0	17650321
PPRE96	Weak PPARgamma 20	AGGGCAAGGGTAG	0.02	17650321
PPRE97	Weak PPARgamma 21	GGGGCAAAGGGTG	0.04	17650321
PPRE98	Weak PPARgamma 22	GGGTTAAAGGGGG	0.02	17650321
PPRE99	Weak PPARgamma 23	TGGTCAAGGTGCA	0.04	17650321
PPRE100	Weak PPARgamma 24	GGGCTAAATGTGA	0	17650321
PPRE101	Weak PPARgamma 25	AGGCCAAGGGTTC	0	17650321
PPRE102	Weak PPARgamma 26	AGGGGAAAGGCAC	0	17650321
PPRE103	Strong PPAR beta 1	AGGCCAAAGGTCA	0.62	17650321
PPRE104	Strong PPAR beta 2	AGGGCAAAGGTCA	0.64	17650321
PPRE105	Strong PPAR beta 3	AGGTGAAAGGTCA	0.72	17650321
PPRE106	Strong PPAR beta 4	AGGTTAAAGGTCA	0.64	17650321
PPRE107	Strong PPAR beta 5	AGGTCATAGGTCA	0.57	17650321
PPRE108	Strong PPAR beta 6	AGGTCAAGGGTCA	0.6	17650321
PPRE109	Strong PPAR beta 7	AGGTCAAAGTTCA	0.56	17650321
PPRE110	Strong PPAR beta 8	AGGTCAAAGGTTA	0.62	17650321
PPRE111	Strong PPAR beta 9	AGGTCAAAGGTGA	0.58	17650321
PPRE112	Strong PPAR beta 10	CGGTCAAAGGTCA	0.54	17650321
PPRE113	Strong PPAR beta 11	AAGTCAAAGGTCA	0.4	17650321
PPRE114	Strong PPAR beta 12	ATGTCAAAGGTCA	0.5	17650321
PPRE115	Strong PPAR beta 13	AGTTCAAAGGTCA	0.28	17650321
PPRE116	Strong PPAR beta 14	AGGACAAAGGTCA	0.42	17650321
PPRE117	Strong PPAR beta 15	AGGTAAAAGGTCA	0.54	17650321
PPRE118	Strong PPAR beta 16	AGGTCAAAAGTCA	0.33	17650321
PPRE119	Strong PPAR beta 17	AGGTCAAATGTCA	0.27	17650321
PPRE120	Strong PPAR beta 18	AGGTCAAAGGCCA	0.33	17650321
PPRE121	Strong PPAR beta 19	AGGTCAAAGGTAA	0.37	17650321
PPRE122	Strong PPAR beta 20	AGGTCAAAGGTCC	0.49	17650321
PPRE123	Strong PPAR beta 21	AGGTCAAAGGTCT	0.43	17650321
PPRE124	Strong PPAR beta 22	AGGTCAAAGGTCG	0.53	17650321
PPRE125	Strong PPAR beta 23	TGGTCAAAGGTCA	0.28	17650321
PPRE126	Strong PPAR beta 24	AGGTCAAAGGGCA	0.38	17650321
PPRE127	Strong PPAR beta 25	AGGCTAAAGGTCA	0.25	17650321
PPRE128	Strong PPAR beta 26	GGGGCAAAGTTCA	0.21	17650321
PPRE129	Medium PPAR beta 1	AGGTTAAAGTTGA	0.25	17650321
PPRE130	Medium PPAR beta 2	TGGGCAAAGGTCA	0.22	17650321
PPRE131	Medium PPAR beta 3	AAGTCATAGGTCA	0.16	17650321
PPRE132	Medium PPAR beta 4	AAGTCAAAGTTCA	0.22	17650321
PPRE133	Medium PPAR beta 5	AGGGAAAAGGTCA	0.23	17650321
PPRE134	Medium PPAR beta 6	AGGTGAAAGGTAA	0.16	17650321
PPRE135	Medium PPAR beta 7	AGGGCAAAGGTCG	0.15	17650321
PPRE136	Medium PPAR beta 8	ACGTCAAAGGTCA	0.13	17650321
PPRE137	Medium PPAR beta 9	AGATCAAAGGTCA	0.23	17650321
PPRE138	Medium PPAR beta 10	AGCTCAAAGGTCA	0.18	17650321
PPRE139	Medium PPAR beta 11	AGGTCCAAGGTCA	0.09	17650321
PPRE140	Medium PPAR beta 12	AGGTCGAAGGTCA	0.05	17650321
PPRE141	Medium PPAR beta 13	AGGTCTAAGGTCA	0.19	17650321
PPRE142	Medium PPAR beta 14	AGGTCAACGGTCA	0.15	17650321
PPRE143	Medium PPAR beta 15	AGGTCAATGGTCA	0.08	17650321
PPRE144	Medium PPAR beta 16	AGGTCAAACGTCA	0.18	17650321
PPRE145	Medium PPAR beta 17	AGGTCAAAGATCA	0.21	17650321
PPRE146	Medium PPAR beta 18	AGGTCAAAGCTCA	0.11	17650321
PPRE147	Medium PPAR beta 19	AGGTCAAAGGACA	0.15	17650321
PPRE148	Medium PPAR beta 20	AGGTCACAGGTCA	0.26	17650321
PPRE149	Weak PPAR beta 1	AGGACAAAGGCCA	0	17650321
PPRE150	Weak PPAR beta 2	TGGTTAAAGGTTA	0.01	17650321
PPRE151	Weak PPAR beta 3	AGTTAAAAGGTTA	0	17650321
PPRE152	Weak PPAR beta 4	AGGAGAAAGTTCA	0.1	17650321
PPRE153	Weak PPAR beta 5	AGGGAATAGGTCA	0.06	17650321
PPRE154	Weak PPAR beta 6	AGGGGAAAGGTCG	0.12	17650321
PPRE155	Weak PPAR beta 7	AGGGCAAGGGTCT	0	17650321
PPRE156	Weak PPAR beta 8	AGGGCAAAGTCCA	0.06	17650321
PPRE157	Weak PPAR beta 9	GGGCCAAGGGTCC	0	17650321
PPRE158	Weak PPAR beta 10	GGGTGAAATGTTA	0	17650321
PPRE159	Weak PPAR beta 11	GGGTGAAAGGTGG	0.03	17650321
PPRE160	Weak PPAR beta 12	GCGCCAAAGGTCA	0.01	17650321
PPRE161	Weak PPAR beta 13	GCGTCAAGGGTCA	0	17650321
PPRE162	Weak PPAR beta 14	AGGCCAGAGGTCA	0.04	17650321
PPRE163	Weak PPAR beta 15	AGGTAAGAGGTCA	0.02	17650321
PPRE164	Weak PPAR beta 16	AGGGGATAGGGCA	0	17650321
PPRE165	Weak PPAR beta 17	AGGGGAAAGGGGA	0.02	17650321
PPRE166	Weak PPAR beta 18	GGGTGATAGGGTA	0	17650321
PPRE167	Strong PPARalpha 1	TGGTCAAAGGTCA	0.79	17650321
PPRE168	Strong PPARalpha 2	AGCTCAAAGGTCA	0.83	17650321
PPRE169	Strong PPARalpha 3	AGGTGAAAGGTCA	0.75	17650321
PPRE170	Strong PPARalpha 4	AGGTCATAGGTCA	0.72	17650321
PPRE171	Strong PPARalpha 5	AGGTCAAGGGTCA	0.55	17650321
PPRE172	Strong PPARalpha 6	AGGTCAAAGTTCA	0.6	17650321
PPRE173	Strong PPARalpha 7	AGGTCAAAGGTAA	0.59	17650321
PPRE174	Strong PPARalpha 8	AGGTCAAAGGTGA	0.62	17650321
PPRE175	Strong PPARalpha 9	AGGTCAAAGGTCG	0.6	17650321
PPRE176	Strong PPARalpha 10	AGGTCAAAGGCCA	0.56	17650321
PPRE177	Strong PPARalpha 11	AGGTCAAAGGGCA	0.61	17650321
PPRE178	Strong PPARalpha 12	CGGTCAAAGGTCA	0.31	17650321
PPRE179	Strong PPARalpha 13	ATGTCAAAGGTCA	0.45	17650321
PPRE180	Strong PPARalpha 14	AGTTCAAAGGTCA	0.37	17650321
PPRE181	Strong PPARalpha 15	AGATCAAAGGTCA	0.4	17650321
PPRE182	Strong PPARalpha 16	AGGCCAAAGGTCA	0.26	17650321
PPRE183	Strong PPARalpha 17	AGGGAAAAGGTCA	0.4	17650321
PPRE184	Strong PPARalpha 18	AGGGCAAAGGTCA	0.27	17650321
PPRE185	Strong PPARalpha 19	AGGACAAAGGTCA	0.57	17650321
PPRE186	Strong PPARalpha 20	AGGTTAAAGGTCA	0.37	17650321
PPRE187	Strong PPARalpha 21	AGGTCTAAGGTCA	0.48	17650321
PPRE188	Strong PPARalpha 22	AGGTCACAGGTCA	0.42	17650321
PPRE189	Strong PPARalpha 23	AGGTCAGAGGTCA	0.45	17650321
PPRE190	Strong PPARalpha 24	AGGTCAACGGTCA	0.37	17650321
PPRE191	Strong PPARalpha 25	AGGTCAAAAGTCA	0.49	17650321
PPRE192	Strong PPARalpha 26	AGGTCAAACGTCA	0.39	17650321
PPRE193	Strong PPARalpha 27	AGGTCAAATGTCA	0.39	17650321
PPRE194	Strong PPARalpha 28	AGGTCAAAGGTTA	0.43	17650321
PPRE195	Strong PPARalpha 29	AGGTCAAAGGTCC	0.51	17650321
PPRE196	Strong PPARalpha 30	AGGTCAAAGGTCT	0.49	17650321
PPRE197	MediumPPARalpha 1	AGGTCAAGGTTCG	0.24	17650321
PPRE198	MediumPPARalpha 2	TGGGCAAAGGTCA	0.34	17650321
PPRE199	MediumPPARalpha 3	AGGGAATAGGTCA	0.25	17650321
PPRE200	MediumPPARalpha 4	GGGGCAAAGTTCA	0.28	17650321
PPRE201	MediumPPARalpha 5	AGGTCAAGGGTTA	0.12	17650321
PPRE202	MediumPPARalpha 6	AGGACAAAGGCCA	0.1	17650321
PPRE203	MediumPPARalpha 7	GGGTTAAAGGGCA	0.32	17650321
PPRE204	MediumPPARalpha 8	AAGTCAAAGGTCA	0.13	17650321
PPRE205	MediumPPARalpha 9	ACGTCAAAGGTCA	0.05	17650321
PPRE206	MediumPPARalpha 10	AGGTCCAAGGTCA	0.32	17650321
PPRE207	MediumPPARalpha 11	AGGTCGAAGGTCA	0.25	17650321
PPRE208	MediumPPARalpha 12	AGGTCAATGGTCA	0.03	17650321
PPRE209	MediumPPARalpha 13	AGGTCAAAGATCA	0.3	17650321
PPRE210	MediumPPARalpha 14	AGGTCAAAGCTCA	0.29	17650321
PPRE211	MediumPPARalpha 15	AGGTCAAAGGACA	0.24	17650321
PPRE212	WeakPPARalpha 1	AGTTAAAAGGTTA	0	17650321
PPRE213	WeakPPARalpha 2	AGGCCAGAGGTCA	0.06	17650321
PPRE214	WeakPPARalpha 3	GGGGAAAAGGTCC	0.09	17650321
PPRE215	WeakPPARalpha 4	AGGTCTAAGGTTA	0.18	17650321
PPRE216	WeakPPARalpha 5	GGGGCAAGGGTGA	0.02	17650321
PPRE217	WeakPPARalpha 6	AGGGGAAGGGTCA	0.09	17650321
PPRE218	WeakPPARalpha 7	AGCTGAAAGGTAA	0	17650321
PPRE219	WeakPPARalpha 8	AGGAGAAAGTTCA	0.2	17650321
PPRE220	WeakPPARalpha 9	AGGGGAAAGGTAA	0.12	17650321
PPRE221	WeakPPARalpha 10	GGGTGAGAGGTGA	0.07	17650321
PPRE222	WeakPPARalpha 11	AGGTTAAAGTTGA	0.1	17650321
PPRE223	WeakPPARalpha 12	AGGTCACAGGTTA	0.08	17650321
PPRE224	WeakPPARalpha 13	TGGCCAAAGGGCA	0.05	17650321
PPRE225	WeakPPARalpha 14	AGGGCAAAGTCCA	0.13	17650321
PPRE226	WeakPPARalpha 15	AGGTGAAAGGGCC	0.11	17650321
PPRE227	WeakPPARalpha 16	GCGTCAAGGGTCA	0.01	17650321
PPRE228	WeakPPARalpha 17	GGGTCAAGGATCA	0.02	17650321
PPRE229	WeakPPARalpha 18	AGGTCAAAGATGA	0.01	17650321
PPRE230	WeakPPARalpha 19	GGGTCAAAGCTGA	0	17650321
PPRE231	WeakPPARalpha 20	TGGTGAAAGTTAA	0	17650321
PPRE232	WeakPPARalpha 21	AGCTGAAAGTTAA	0	17650321
PPRE233	WeakPPARalpha 22	GGGTAATAGTGAA	0	17650321
PPRE234	WeakPPARalpha 23	TGGAGATAGGTCA	0	17650321
PPRE235	WeakPPARalpha 24	ATCTTAAGGGTCA	0	17650321
PPRE236	WeakPPARalpha 25	AGGGCAAGGGTAG	0.01	17650321
PPRE237	WeakPPARalpha 26	AGGGGAAAGGGAA	0.05	17650321
PPRE238	WeakPPARalpha 27	GGGTGAAAGGGAC	0	17650321
PPRE239	WeakPPARalpha 28	AGGTCAAAGTCAC	0	17650321
PPRE240	rACO_AAll	AGGACAaAGGTCA	NA	16585784
PPRE241	rCYP4A1All	AGGGTAaAGTTCA	NA	16585784
PPRE242	rHMGCS2All	GGGCCAaAGGTCT	NA	16585784
PPRE243	rMEAll	GGGTCAaAGGTGA	NA	16585784
PPRE244	mANGPTL4All	AGGAGAaAGGTCA	NA	16585784
PPRE245	mARE7All	GGATCAgAGTTCA	NA	16585784
PPRE246	hANGPTL4All	AGGGGAaAGGTCG	NA	16585784
PPRE247	rPEPCK_24All	CGGCCAaAGGTCA	NA	16585784
PPRE248	rPEPCK_25All	GGGATAaAGGTCT	NA	16585784
PPRE249	oCYP4A6ZAll	AGGGCAaAGTTCA	NA	16585784
PPRE250	hLPLboth	GGGGGAaAGGGCA	NA	16585784
PPRE251	hPTGS2both	AGGCGAcAGGTCA	NA	16585784
PPRE252	rFABPboth	AGGCCAtAGGTCA	NA	16585784
PPRE253	rBFUCPboth	TGATCAaGGGTGA	NA	16585784
PPRE254	rACSL1both	AGGGCAtCAGTCA	NA	16585784
PPRE255	hDBI_01both	GGGACAgAGGTCG	NA	16585784
PPRE256	hUGT1A9both	AGGTCAgAGGTGA	NA	16585784
PPRE257	rDBI_01both	GGGACAgAGGTCA	NA	16585784
PPRE258	mPLINboth	GGGTGAaAGGTGA	NA	16585784
PPRE259	rACAA1Alpha	AGGTCAaAAGTCA	NA	16585784
PPRE260	hAPOA1Alpha	AGGGCAgGGGTCA	NA	16585784
PPRE261	hSLC10A2Alpha	AGGCCAgAGGTCA	NA	16585784
PPRE262	hCYP1A1_01Alpha	AGCCCTgAGGTCA	NA	16585784
PPRE263	hCYP1A1_02Alpha	GGGGCAgAGGTCA	NA	16585784
PPRE264	hSULT2A1Alpha	AGGTGAaAGGTAA	NA	16585784
PPRE265	hACOXAlpha	AGGTCAcTGGTCA	NA	16585784
PPRE266	hFADS2Alpha	AGGGAGgAGGTCG	NA	16585784
PPRE267	hCPT1Alpha	AGGGAAaAGGTCA	NA	16585784
PPRE268	hPPARAAlpha	GGGGCAaAGTTCA	NA	16585784
PPRE269	hHMGCS2Alpha	GGGTCAaAGGGCT	NA	16585784
PPRE270	mSCD1Alpha	AGATGTgAAGTTA	NA	16585784
PPRE271	rRBP2Alpha	AGGTCAcAGGTCA	NA	16585784
PPRE272	hUGT2B4Alpha	AGATTAaAGTTCA	NA	16585784
PPRE273	rCYP8B1Alpha	AGGTCCaAGGGCA	NA	16585784
PPRE274	rCPT1aAlpha	AGCTCAaAGTTCA	NA	16585784
PPRE275	rPLA2G2AAlpha	AGTTCAgAGGACA	NA	16585784
PPRE276	rAPOA5Alpha	AGGTTAaAGGTCA	NA	16585784
PPRE277	rMCDAlpha	AGGCAAgAGGCTG	NA	16585784
PPRE278	rMCDAlpha	CAGCCAaAGGTTC	NA	16585784
PPRE279	rHD_01Alpha	AGGTAAtAGTTCA	NA	16585784
PPRE280	rHD_03Alpha	AGGTCAaAGGAGA	NA	16585784
PPRE281	pHMGCoAAlpha	ATGTGAaAGGTCT	NA	16585784
PPRE282	hADFPAlpha,delta	AGGTGAaAGGGCG	NA	16585784
PPRE283	rACO_BGamma	AGGTAGaAGGTCA	NA	16585784
PPRE284	rGKGamma	AGGCAAcAGGTAA	NA	16585784
PPRE285	hAPOCIIIGamma	TGGGCAaAGGTCA	NA	16585784
PPRE286	hAPOEGamma	AGGGGAaGGGTCA	NA	16585784
PPRE287	hAQP7Gamma	AGGGGAgAGGTCA	NA	16585784
PPRE288	hAPOAIIGamma	AGGGTAaAGGTTG	NA	16585784
PPRE289	hLRP1Gamma	ATGTCAgAGTTCA	NA	16585784
PPRE290	hSATGamma	AGGTCAcTTGTCG	NA	16585784
PPRE291	rCCLGamma	GGATCAgAAGTCA	NA	16585784
PPRE292	hADIPOQGamma	GGGGCAaAAGTCA	NA	16585784
PPRE293	hSCARB1Gamma	AGGAGAaAGGGGA	NA	16585784
PPRE294	hLXRaGamma	AGTACAaAGTTCA	NA	16585784
PPRE295	mAQP7Gamma	AGGGGAgAGGTCA	NA	16585784
PPRE296	mCD36_02Gamma	AAGTCAcACTTCA	NA	16585784
PPRE297	mLPLGamma	AGGGGAaAGGGCA	NA	16585784
PPRE298	mMC2RGamma	AGGCCAaAGGGGA	NA	16585784
PPRE299	mSORBS1Gamma	AGGCTAaAGGTCA	NA	16585784
PPRE300	mUCP1Gamma	TGGTCAaGGGTGA	NA	16585784
PPRE301	mSLC27A1Gamma	GGGGCAaAGGGCA	NA	16585784
PPRE302	rCATGamma	AGGTGAaAGTTGA	NA	16585784
PPRE303	rGCKGamma	AGGCCAcAGGGAC	NA	16585784
PPRE304	rSLC2A2Gamma	AGGGCAaAGTACA	NA	16585784
PPRE305	mLXRaGamma	GGGGCAaAGTTCA	NA	16585784
PPRE306	mBCM01Gamma	AGGTCAaAGGTCA	NA	16585784
PPRE307	rTILPTGamma	AGGACAaAGGCCA	NA	16585784
PPRE308	oMMP1Gamma	AAAGCAtGAGTCA	NA	16585784
PPRE309	mCD36_01Gamma	AAGTCAgAGGCCA	NA	16585784
PPRE310	mRETNunspecified	TGGTCAgAGGTGT	NA	16585784
PPRE311	hACADMunspecified	CGGGTAaAGGTGA	NA	16585784
PPRE312	rSOD1unspecified	GAGGCAgAGGTCA	NA	16585784
PPRE313	2,3-bisphosphoglycerate mutase	GGTTCAAAGGTCA	NA	15054141
PPRE314	24p3 gene	AAGTCAAAGGTCT	NA	15054141
PPRE315	actin, alpha 2, smooth muscle, aorta	TGGGCAAAAGTCA	NA	15054141
PPRE316	actin, beta, cytoplasmic	AGGGCAAAGTTCT	NA	15054141
PPRE317	adp-ribosylation-like 4	AGGGCAGAGGTCT	NA	15054141
PPRE318	aminolevulinic acid synthase 2, erythroid	AAGTTATAGGTCA	NA	15054141
PPRE319	amyotrophic lateral sclerosis 2 (juvenile) homolog	TGGCCAAAGGTTA	NA	15054141
PPRE320	annexin A3	ATGGCAAATGTCA	NA	15054141
PPRE321	apolipoprotein A-I binding protein	AGGGCAGAGGTCC	NA	15054141
PPRE322	apolipoprotein e	AGGTCAGAGGTCT	NA	15054141
PPRE323	aquaporin 7	GGGGCAACTGTCA	NA	15054141
PPRE324	arginase 1, liver	AGGTCAGAGATCA	NA	15054141
PPRE325	B-cell translocation gene 3	AGGGCAGAGGTGT	NA	15054141
PPRE326	basic helix-loop-helix domain containing, class B2	AGCGCAGAGGTCA	NA	15054141
PPRE327	capping protein alpha 1	GGTCCAAAGGTCA	NA	15054141
PPRE328	capping protein beta 1	AGGGTAGAGGGCA	NA	15054141
PPRE329	carboxylesterase 3	AGGTCAGATGTCA	NA	15054141
PPRE330	cathepsin S	AGGTTAGATGTCA	NA	15054141
PPRE331	CD14 antigen	GGCGCATAGGTCA	NA	15054141
PPRE332	CD53 antigen	AGGAGAAAGTGCA	NA	15054141
PPRE333	CD9 antigen	GGGTCAGAGGTTA	NA	15054141
PPRE334	chemokine (C-C motif) ligand 3	AGGTCCAAGGTGA	NA	15054141
PPRE335	chemokine (C-X-C motif) ligand 2	AGGTCCAGGGTCA	NA	15054141
PPRE336	clusterin	GGGTCCTAGGTCC	NA	15054141
PPRE337	complement component 1, q subcomponent, beta polyp	AGGTCAAGGCTCA	NA	15054141
PPRE338	cysteine rich intestinal protein	AGGACATAGGGCA	NA	15054141
PPRE339	cysteine rich protein 1	AGGGGAAAGGCCA	NA	15054141
PPRE340	cysteine sulfinic acid decarboxylase	GGGTTAAAGGTGA	NA	15054141
PPRE341	cytochrome P450, subfamily IV B, polypeptide 1	TGGGTATAGTTCA	NA	15054141
PPRE342	destrin	GGGTTAAAGTTCG	NA	15054141
PPRE343	dual specificity phosphatase 1	AGGGCCTGGGTCA	NA	15054141
PPRE344	dynein, cytoplasmic, light chain 1	TGAGCAGAGGTCA	NA	15054141
PPRE345	epithelial membrane protein 3	AGGGCAAAAGTCA	NA	15054141
PPRE346	ESTs, Moderately similar to S11390 tropomyosin 5 -	AGCCCAAAGTTCA	NA	15054141
PPRE347	expressed sequence AA409223	AGGCCCAAGGTGT	NA	15054141
PPRE348	expressed sequence AI182287	AGGGTAAATTTCA	NA	15054141
PPRE349	fatty acid binding protein 3, muscle and heart	AGCTCAGAGGTCA	NA	15054141
PPRE350	fbj osteosarcoma oncogene	AGGTCAGAGGTCA	NA	15054141
PPRE351	formyl peptide receptor 1	GGGGGAAGGGTGA	NA	15054141
PPRE352	frizzled homolog 4 (Drosophila)	AGTGCACAGGTCA	NA	15054141
PPRE353	FXYD domain-containing ion transport regulator 5	GGTGCAAAGGTCC	NA	15054141
PPRE354	germline interleukin 1 receptor antagonist (il-1rn	AGGGCAGAGGTCA	NA	15054141
PPRE355	growth arrest and DNA-damage-inducible 45 beta	GGGGGCAGGGTCA	NA	15054141
PPRE356	heat shock protein, 60 kDa	AGGTCAAAACTGA	NA	15054141
PPRE357	histidine decarboxylase	GGGTGAAGGGTGA	NA	15054141
PPRE358	hypothetical protein MGC29978	AGATCAAAAGTCA	NA	15054141
PPRE359	hypothetical protein, clone 1-82	AGGTGACAGGTGA	NA	15054141
PPRE360	hypoxia inducible factor 1 alpha subunit	AGGTCAAAGGTCA	NA	15054141
PPRE361	immunoresponsive gene 1	AGGACACAGGTCA	NA	15054141
PPRE362	insulin-like growth factor binding protein 5	GGGGAAAAAGTCA	NA	15054141
PPRE363	interleukin 1 receptor, type II	AGGGCAAAGGGTA	NA	15054141
PPRE364	interleukin 10 receptor, beta	GGGTCAGAGGTAA	NA	15054141
PPRE365	keratinocyte lipid binding protein	CGGAAAAAGTTCA	NA	15054141
PPRE366	lipase hormone sensitive	GGGACACAGGTGA	NA	15054141
PPRE367	lipocortin 1	TGTGCAAAGTTCA	NA	15054141
PPRE368	LPS-induced TN factor	AGGCCAGAGGCCA	NA	15054141
PPRE369	lymphocyte cytosolic protein 1	GGGTCAAGGTTCA	NA	15054141
PPRE370	lysozyme m gene	AGGTTAGAGGTCA	NA	15054141
PPRE371	matrix metalloproteinase 9	AGGGGAAGGGTCC	NA	15054141
PPRE372	mitochondrial ribosomal protein L4	TGGGCAATGGTGA	NA	15054141
PPRE373	myosin, light polypeptide kinase	AGGGCAGAGTGCA	NA	15054141
PPRE374	NADH dehydrogenase (ubiquinone) Fe-S protein 3	GGGGCTAAGGGCA	NA	15054141
PPRE375	nuclear protein 1	GTGTCCAAGGTCA	NA	15054141
PPRE376	open reading frame 18	GGAGGAAAAGTCA	NA	15054141
PPRE377	paraoxonase 1	AGTTCAAAGGACA	NA	15054141
PPRE378	peripheral myelin protein, 22 kDa	TGGGCACAGTTCA	NA	15054141
PPRE379	peroxisome proliferator activated receptor alpha	GGGGCAGAGTTCA	NA	15054141
PPRE380	phosphoenolpyruvate carboxykinase (pepck) gene co	GGGTCAAAGTTTA	NA	15054141
PPRE381	plasma membrane associated protein, S3-12	AGGGCAAAGGCCA	NA	15054141
PPRE382	pleckstrin homology, Sec7 and coiled/coil domains,	AGATCAAAGTGCA	NA	15054141
PPRE383	procollagen type iii alpha 1	CGTGCAAAGTTCA	NA	15054141
PPRE384	prostaglandin I2 (prostacyclin) synthase	GGGGCACAGCTCA	NA	15054141
PPRE385	regulator of G-protein signaling 2	GTGTCAAGGGTCA	NA	15054141
PPRE386	reticulocalbin 2	GCGGCAAAGGTGA	NA	15054141
PPRE387	retinoic acid-inducible e3 protein mrna complete	AGGTCAGAGGTCC	NA	15054141
PPRE388	rhob gene	GGGAGAGAGGTCA	NA	15054141
PPRE389	RIKEN cDNA 0610011B04 gene	AGGTCAAATGACA	NA	15054141
PPRE390	RIKEN cDNA 0610039C21 gene	GGTTCATAGGTCA	NA	15054141
PPRE391	RIKEN cDNA 2010100O12 gene	AGGTCCAGTGTCA	NA	15054141
PPRE392	RIKEN cDNA 2310016A09 gene	AGTTCAAAGTTCA	NA	15054141
PPRE393	RIKEN cDNA 5031422I09 gene	AGGACAAAGTTGA	NA	15054141
PPRE394	S100 calcium binding protein A11 (calizzarin)	GGGCACAAGGTCA	NA	15054141
PPRE395	S100 calcium binding protein A6 (calcyclin)	AGGTCCTAAGTGA	NA	15054141
PPRE396	S100 calcium binding protein A9 (calgranulin B)	AGGTCAAATTTCA	NA	15054141
PPRE397	schlafen 2	AGGCCAAAGGGCA	NA	15054141
PPRE398	secreted frizzled-related sequence protein 2	GGGCCAAAGGCCA	NA	15054141
PPRE399	secreted phosphoprotein 1	AGGGAAAATGTCA	NA	15054141
PPRE400	secretory leukoprotease inhibitor gene complete c	AAGTCAAAGGACA	NA	15054141
PPRE401	selenoprotein R	AGGTCATGAGTGA	NA	15054141
PPRE402	serine (or cysteine) proteinase inhibitor, clade A	TGGTATAAGGTCA	NA	15054141
PPRE403	serine (or cysteine) proteinase inhibitor, clade B	GGGACATAGGTCC	NA	15054141
PPRE404	serine (or cysteine) proteinase inhibitor, clade G	GGGGTAAAGGTTA	NA	15054141
PPRE405	similar to peroxisomal biogenesis factor 6	AGGTTATAGTTGA	NA	15054141
PPRE406	sorbin and SH3 domain containing 1	AGGGAAGAGGGCA	NA	15054141
PPRE407	spermidine/spermine N1-acetyl transferase	AGGGTATAGGGGA	NA	15054141
PPRE408	sterol carrier protein 2-pseudogene	AGGGGAGATGTCA	NA	15054141
PPRE409	synapsin I	TGGGGCAAGGTGA	NA	15054141
PPRE410	telomerase binding protein, p23	AGGGCATATGTCA	NA	15054141
PPRE411	thioredoxin 1	AGGTCAAGGTTGA	NA	15054141
PPRE412	thioredoxin interacting protein	GGGCCAGAGGTGA	NA	15054141
PPRE413	vascular endothelial growth factor B	AGGGCAGCGGTGA	NA	15054141
DR2 motifs
consensus1		AGGTCA NN AGGTCA
PPRE1	MPO gene	AGGTCA GG AGATCG	NA	14668325
PPRE2	Rev ERB	AGGTCA CT AGGTCA	NA	19571598
NA-Binding efficiency not available
